# Supplementary material for: Light and circadian regulation of clock components aids flexible responses to environmental signals
Source: New Phytol. 2014 May 20;203(2):568–77. doi: 10.1111/nph.12853 (PMC4286021; doi:10.1111/nph.12853)
Supplement: Fig S1 — Circuit diagrams for the clock models. Fig. S2 Core circadian markers in O. tauri under photoperiodic entrainment. Fig. S3 O. tauri rhythms under constant light. Fig. S4 Short day to long day transitions of O. tauri transcriptional markers. Fig. S5 Reproducibility of short day to long day transition in A. thaliana for the GIGANTEA gene. Fig. S6 Loop flexibility confers phase flexibility. Fig. S7 Singular value spectra for the entrained clock models. [file nph0203-0568-SD2.txt]

1 
 
Supporting Information Figures S1-S7
 
 
 
 
    
      
    
      
     	
 
      
   
     	
 
      
   
    
  
 	  
    
  
    
    
  
      
    
    
  
    
    
  
    
    
  
      
    
      
 
     

     
      
 
 
 
 	
   
    
 
    
      
 
 
          
     
   
    
 
  
  
    
      
    
   
    
 
  
  
    
 
  
  
      
      
    
 
  
  
    
   
      
 
     
   
     
   
      
 
    
  
        
  
    
      
 
     

   
C 
E     
  
    
    
  
    
    
  
      
    
    
  
    
    
  
    
    
  
     
    
 
    
 
 	 	  
     
 
    
 
 	 	  
   
   
  
 
      
   
    
 	      
    
 	    
    
      
 
    
    
     
 
 	        
   

      
        
 	   
 
      
   
   

      
 	   
 
      
   
 
         
        
    
      
        
   	  
 
      
   
 
  
  
      
  
 
  
  
      
  
   	  
 
      
   
    
      
       
         
  
(g) 
(d) 
(e) 
(f) 
(a) 
    
      
      
   
      
   
    
      
(b) 
     
 
    
      
    
      
     
 
(c) 
 
 
Fig.S1.Circuitdiagramsfortheclockmodels. 2 
 
 
 
0
1
2
3
4
5
6
01224364860728496108120
0
1
2
3
4
5
6
7
01224364860728496108120
0
2
4
6
8
10
12
14
01224364860728496108120
0
1
2
3
4
5
6
7
01224364860728496108120
Normalised luminescence 
Normalised luminescence 
(a) (b) 
(d) (c) 
0
2
4
6
8
10
12
01224364860728496108120
0
1
2
3
4
5
6
7
8
9
01224364860728496108120
0
1
2
3
4
5
6
7
01224364860728496108120
0
1
2
3
4
5
6
7
01224364860728496108120
Time (h) Time (h) 
Normalised luminescence 
Normalised luminescence 
(e) (f) 
(h) (g) 
CCA1::LUC 
TOC1::LUC TOC1::TOC1::LUC 
CCA1::CCA1::LUC 
CCA1::CCA1::LUC CCA1::LUC 
TOC1::LUC TOC1::TOC1::LUC 
 
 
Fig.S2.CorecircadianmarkersinO.tauriunderphotoperiodicentrainment. 3 
 
 
 
 
 
0
1
2
3
4
5
6
0122436486072849610812013214
0
1
2
3
4
5
6
0122436486072849610812013214
0
1
2
3
4
5
6
7
0122436486072849610812013214
0
1
2
3
4
0122436486072849610812013214
Normalised luminescence 
Normalised luminescence 
Time (h) Time (h) 
(a) (b) 
(d) (c) 
TOC1::LUC 
CCA1::LUC CCA1::CCA1::LUC 
TOC1::TOC1::LUC 
 
 
Fig.S3.O.taurirhythms under constantlight. 
 
 
 
 
 
0
1
2
3
4
0122436486072849610812013214
0
1
2
3
0122436486072849610812013214
(b) 
CCA1::LUC TOC1::LUC 
(a) 
Time (h) Time (h) 
Normalised luminescence Normalised luminescence 
 
 
Fig.S4.Shortday to long day transitions of O.tauritranscriptional markers. 4 
 
 
 
 
 
  
      
      
      
 	    
 
    
    		
        		
                          
         
   
                 
           
                
              
 
 
Fig.S5.ReproducibilityofshortdaytolongdaytransitioninA.thaliana forthr
GIGANTEA gene.
 
 
 
   	  
                                   
  
  
  
  
  
  
  
 	
 

  
    
    
    
    
    
    
 
     "             #                    
   !          
   
      "          
           
  
  
A. thaliana                 
O. tauri               
A. thaliana               
A. thaliana               
 
 
Fig.S6.Loopflexibilityconfersphaseflexibility. 5 
 
 
 
 
 
 
  
  
  
  
 	
    
    
    
    
 	  
      
    
    
    
    
    
   

    
   	
    
    
    
    
    
    
    
    
    
  
  
      
    
  
 
  
  
  
A. thaliana
      
       	 
O. tauri
        
      
N. 
crassa
     
  
      
A. thaliana
      
       	  
A. thaliana
      
       

A. thaliana
        
      
A. thaliana
        
      
 
 
Fig.S7.Singularvaluespectrafortheentrained clock models. 6 
 
 
FigureLegend References
 
AkmanOE,RandDA,BrownPE,MillarAJ.2010. Robustnessfrom flexibilityin
the fungal circadian clock. BiomedicalCentralSystems Biology4:88 
 
Locke JC, Millar AJ, Turner MS. 2005a. Modelling genetic networks with noisy
and varied experimentaldata:the circadian clock in Arabidopsis thaliana. Journalof
TheoreticalBiology234:383-393 
 
Locke JCW, Southern MM,  Kozma-Bognár L, Hibberd V, Brown PE, Turner
MS, Millar AJ. 2005b. Extension of a genetic network model by iterative 
experimentation and mathematicalanalysis. MolecularSystemsBiology1:13 
 
Locke JCW, Kozma-Bognar L, Gould PD, Feher B, Kevei E, Nagy F,  Turner
MS,HallA,MillarAJ.2006.Experimentalvalidation of apredicted feedback loop in 
the multi-oscillatorclock of Arabidopsis thaliana.MolecularSystemsBiology2:59 
 
Pokhilko A, Hodge SK, Stratford K, Knox K, Edwards KD, Thomson AW,
Mizuno T, Millar AJ. 2010. Data assimilation constrains new connections and
components in a complex, eukaryotic circadian clock model. Molecular Systems
Biology6:416 
 
Pokhilko A, Fernández AP,  Edwards KD, Southern MM, Halliday KJ, Millar
AJ. 2012. The clock gene circuit in Arabidopsis includes a repressilator with 
additionalfeedback loops. MolecularSystemsBiology8:574 
 
Rand DA, Shulgin BV, Salazar D, Millar AJ. 2004. Design principles underlying
circadian clocks. JournalofRoyalSociety Interface 1:119-130 
 
Rand DA, Shulgin BV, Salazar JD, Millar AJ. 2006. Uncovering the design
principles of circadian clocks: mathematical analysis of flexibility and evolutionary 
goals.JournalofTheoreticalBiology 238:616-635.
 
RandDA.2008.Mappingglobalsensitivity of cellularnetwork dynamics:sensitivity 
heatmaps and a globalsummation law.JournalofRoyalSociety Interface 5:S59-S69.
 
Troein C,Corellou F,Dixon LE,Van Ooijen G,O’NeillJS,BougetF-Y,Millar
AJ. 2011. Multiple light inputs to a simple clock circuit allow complex biological 
rhythms. PlantJournal66:375-385.
 
 
 
 
 
